# Supplementary material for: Protective Effect of Quercetin 3-O-Glucuronide against Cisplatin Cytotoxicity in Renal Tubular Cells
Source: Molecules. 2022 Feb 15;27(4):1319. doi: 10.3390/molecules27041319 (PMC8880316; doi:10.3390/molecules27041319)
Supplement: Supplementary file 1 [file molecules-27-01319-s001.zip]

Archive with 1 entries (1 files):
- molecules-1583638-supplementary.pdf
